# Supplementary material for: Comprehensive analysis of CPSF4-related alternative splice genes in hepatocellular carcinoma
Source: J Cancer Res Clin Oncol. 2023 Aug 5;149(15):13955–71. doi: 10.1007/s00432-023-05178-z (PMC10590311; doi:10.1007/s00432-023-05178-z)
Supplement: Supplementary file 1 — Supplementary file1 (CSV 377 KB) [file 432_2023_5178_MOESM1_ESM.csv]

symbol	as_id	splice_type	exons	from_exon	to_exon	novel_splice	pct_with_values	psi_range	std_psi	TCGA_2V_A95S	TCGA_2Y_A9GS	TCGA_2Y_A9GT	TCGA_2Y_A9GU	TCGA_2Y_A9GV	TCGA_2Y_A9GW	TCGA_2Y_A9GX	TCGA_2Y_A9GY	TCGA_2Y_A9GZ	TCGA_2Y_A9H0	TCGA_2Y_A9H1	TCGA_2Y_A9H2	TCGA_2Y_A9H3	TCGA_2Y_A9H4	TCGA_2Y_A9H5	TCGA_2Y_A9H6	TCGA_2Y_A9H7	TCGA_2Y_A9H8	TCGA_2Y_A9H9	TCGA_2Y_A9HA	TCGA_2Y_A9HB	TCGA_3K_AAZ8	TCGA_4R_AA8I	TCGA_5C_A9VG	TCGA_5C_A9VH	TCGA_5C_AAPD	TCGA_5R_AA1C	TCGA_5R_AA1D	TCGA_5R_AAAM	TCGA_BC_4072	TCGA_BC_4073	TCGA_BC_A10Q	TCGA_BC_A10Q_Norm	TCGA_BC_A10R	TCGA_BC_A10R_Norm	TCGA_BC_A10S	TCGA_BC_A10T	TCGA_BC_A10T_Norm	TCGA_BC_A10U	TCGA_BC_A10U_Norm
HES2	400	AT	4.3	null	null	0	1	0.7133	0.114	0.4074	0.5298	0.3744	0.4104	0.3269	0.5623	0.5442	0.4034	0.3591	0.388	0.432	0.5136	0.3618	0.2986	0.5112	0.3886	0.4395	0.3442	0.3216	0.4274	0.4306	0.3294	0.3335	0.5889	0.4804	0.4659	0.389	0.5854	0.426	0.5056	0.4632	0.6177	0.4184	0.3618	0.4203	0.4099	0.3626	0.275	0.3116	0.3058
HES2	401	AT	5	null	null	0	1	0.7133	0.114	0.5926	0.4702	0.6256	0.5896	0.6731	0.4377	0.4558	0.5966	0.6409	0.612	0.568	0.4864	0.6382	0.7014	0.4888	0.6114	0.5605	0.6558	0.6784	0.5726	0.5694	0.6706	0.6665	0.4111	0.5196	0.5341	0.611	0.4146	0.574	0.4944	0.5368	0.3823	0.5816	0.6382	0.5797	0.5901	0.6374	0.725	0.6884	0.6942
EPHB2	1026	RI	17.2	17.1	17.3	0	1	0.9489	0.3213	0.4547	0.3572	0.868	0.8384	1	0.4067	0.3934	1	1	0.7916	1	0.1563	1	0.8253	0.4307	0.7144	0.5264	0.6162	0.6294	0.1079	0.7832	0.7643	0.3706	0.4179	0.7217	0.3165	0.1836	0.203	0.5557	0.1675	0.5563	0.1093	1	1	1	0.3424	0.8771	1	0.6469	0.5992
STMN1	1225	AT	9	null	null	0	1	0.0197	0.0018	0	0.0006	0	0.0026	0.0027	0	0.0052	0	0	0.0008	0	0.0024	0.0076	0	0	0	0	0.0008	0.001	0.0005	0.0025	0.0013	0.0007	0	0	0.001	0	0.0057	0	0.0009	0	0.0004	0.0087	0	0	0.0012	0	0	0	0
STMN1	1226	AT	8	null	null	0	1	0.0197	0.0018	1	0.9994	1	0.9974	0.9973	1	0.9948	1	1	0.9992	1	0.9976	0.9924	1	1	1	1	0.9992	0.9991	0.9995	0.9975	0.9987	0.9993	1	1	0.999	1	0.9943	1	0.9991	1	0.9996	0.9913	1	1	0.9988	1	1	1	1
CSMD2	1687	AT	50	null	null	0	1	0.8999	0.2406	0.8409	0.6731	0.9246	0.8153	0.9815	0.859	0.8549	0.8604	0.8966	0.501	0.8908	0.2634	0.8484	0.58	0.8461	0.3667	0.9494	0.8824	0.8888	0.3168	0.727	1	0.9164	0.876	0.5731	0.436	0.8178	0.3149	0.6027	0.7105	0.7792	0.955	0.9757	0.4456	1	0.9169	0.3183	1	0.3976	0.9345
CSMD2	1688	AT	51	null	null	0	1	0.3805	0.0411	0	0.0752	0.0282	0	0	0	0.0196	0	0	0	0	0.2141	0	0.038	0	0.008	0	0	0	0.0145	0	0	0	0.0675	0	0	0	0.1153	0	0	0	0	0	0	0	0.0347	0.0075	0	0	0
CSMD2	1689	AT	78	null	null	0	1	0.8999	0.228	0.1591	0.2517	0.0472	0.1847	0.0185	0.141	0.1255	0.1396	0.1034	0.499	0.1092	0.4785	0.1516	0.382	0.0566	0.6253	0.0506	0.1176	0.1112	0.6269	0.273	0	0.0836	0.0565	0.4269	0.564	0.1822	0.5145	0.3305	0.2895	0.163	0.045	0.0243	0.5188	0	0.0485	0.6526	0	0.5873	0.0286
CSMD2	1690	AT	17.2	null	null	0	1	0.3605	0.0527	0	0	0	0	0	0	0	0	0	0	0	0.044	0	0	0.0973	0	0	0	0	0.0417	0	0	0	0	0	0	0	0.0553	0.0669	0	0.0578	0	0	0.0356	0	0	0.0216	0	0.0151	0.0368
CLSPN	1730	AT	25	null	null	0	1	0.7725	0.1931	0.3091	0.5696	0.2703	0.346	0.1762	0.0593	0.4911	0.5045	0.1451	0.6436	0	0.4783	0	0.2175	0.3008	0.1991	0.1845	0.3424	0.1795	0.3219	0.1181	0.2057	0.2381	0.5149	0	0.3639	0.5062	0.1618	0.1016	0.5068	0.539	0.4155	0	0.37	0	0	0.3003	0	0.2842	0
CLSPN	1731	AT	26	null	null	0	1	0.7725	0.1931	0.6909	0.4304	0.7297	0.654	0.8238	0.9407	0.5089	0.4955	0.8549	0.3564	1	0.5217	1	0.7825	0.6992	0.8009	0.8155	0.6576	0.8205	0.6781	0.8819	0.7943	0.7619	0.4851	1	0.6361	0.4938	0.8382	0.8984	0.4932	0.4609	0.5845	1	0.63	1	1	0.6997	1	0.7158	1
DDX59	9334	AT	10	null	null	0	1	0.5269	0.0576	0.102	0.1594	0.3019	0.1705	0.2517	0.1605	0.1239	0.1109	0.3004	0.1181	0.1748	0.2724	0.1617	0.1785	0.162	0.1833	0.1319	0.1643	0.1812	0.2845	0.0918	0.1041	0.1879	0.1557	0.1049	0.1199	0.0884	0.1012	0.1894	0.1864	0.1609	0.1455	0.1751	0.1032	0.1562	0.147	0.07	0.0954	0.0809	0.084
DDX59	9335	AT	9	null	null	0	1	0.3279	0.0367	0.0834	0.0584	0.0909	0.0409	0.0533	0.0413	0.0244	0.1536	0.098	0.1237	0.0953	0.0751	0.086	0.1449	0.02	0.0279	0.1045	0.0458	0.0318	0.0261	0.0557	0.033	0.067	0.0829	0.0439	0.1039	0.0562	0.1286	0.0931	0.0694	0.0673	0.0128	0.0452	0.0453	0.0937	0.0792	0.0404	0.102	0.0835	0.0853
DDX59	9336	AT	8	null	null	0	1	0.5593	0.0697	0.8146	0.7821	0.6072	0.7886	0.695	0.7982	0.8517	0.7355	0.6016	0.7582	0.7299	0.6526	0.7523	0.6766	0.818	0.7888	0.7636	0.7899	0.7871	0.6894	0.8525	0.863	0.7451	0.7614	0.8512	0.7762	0.8554	0.7703	0.7175	0.7442	0.7718	0.8417	0.7797	0.8516	0.7501	0.7738	0.8896	0.8026	0.8356	0.8307
NEK2	9717	AT	8	null	null	0	1	0.9524	0.2025	0.8742	0.8484	0.4159	0.7869	0.4164	0.6254	0.6875	0.8758	0.4259	0.8951	0.4377	0.7263	0.4105	0.7758	0.7334	0.5203	0.8329	0.8276	0.7193	0.7038	0.7485	0.5514	0.7558	0.7992	0.8232	0.9516	0.8906	0.4958	0.6449	0.8022	0.8249	0.8113	0.4815	0.7978	0.172	0.5973	0.8623	0.2803	0.6294	0.2898
NEK2	9718	AT	7.2	null	null	0	1	0.9524	0.2025	0.1258	0.1516	0.5841	0.2131	0.5836	0.3746	0.3125	0.1242	0.5741	0.1049	0.5623	0.2737	0.5895	0.2242	0.2666	0.4797	0.1671	0.1724	0.2807	0.2962	0.2515	0.4486	0.2442	0.2008	0.1768	0.0484	0.1094	0.5042	0.3551	0.1978	0.1751	0.1887	0.5185	0.2022	0.828	0.4027	0.1377	0.7197	0.3706	0.7102
CXCL12	11342	AT	5.2	null	null	0	1	0.7096	0.1032	0.2393	0.4669	0.3747	0.3284	0.4236	0.3803	0.3432	0.2035	0.3422	0.2051	0.1829	0.4138	0.2805	0.3131	0.3751	0.353	0.6662	0.5651	0.338	0.5342	0.4588	0.2378	0.2977	0.3718	0.4897	0.2911	0.2539	0.3966	0.2709	0.2752	0.3673	0.5034	0.3698	0.2505	0.3505	0.1964	0.2486	0.2433	0.1749	0.3043
CXCL12	11343	AT	3.3	null	null	0	1	0.7528	0.1161	0.7484	0.4537	0.5253	0.5925	0.4735	0.5794	0.633	0.7933	0.5928	0.7403	0.8171	0.5383	0.6735	0.6723	0.6003	0.5857	0.2474	0.4214	0.6356	0.4426	0.4567	0.7559	0.7023	0.5824	0.3783	0.7089	0.7461	0.5765	0.7143	0.6927	0.5502	0.4897	0.6185	0.7093	0.638	0.7837	0.7078	0.7476	0.7844	0.6794
CXCL12	11344	AT	4	null	null	0	1	0.1699	0.0295	0.0123	0.0775	0.0973	0.044	0.0969	0.0404	0.0229	0.0031	0.065	0.042	0	0.0479	0.0077	0.0146	0.0246	0.0604	0.0864	0.0099	0.0264	0.0089	0.0845	0	0	0.0442	0.1285	0	0	0.0258	0.0148	0.0321	0.0825	0.0069	0.009	0.0388	0.0107	0.0095	0.0416	0.0061	0	0.0163
CXCL12	11345	AT	6	null	null	0	1	0.0929	0.0084	0	0.0019	0.0027	0.035	0.006	0	0.001	0	0	0.0125	0	0	0.0383	0	0	0.0009	0	0.0036	0	0.0142	0	0.0063	0	0.0016	0.0035	0	0	0.001	0	0	0	0	0.0027	0.0014	0.0009	0.0105	0.002	0.003	0.0408	0
CYP2C8	12593	AT	9	null	null	0	1	0	0	1	1	1	1	1	1	1	1	1	1	1	1	1	1	1	1	1	1	1	1	1	1	1	1	1	1	1	1	1	1	1	1	1	1	1	1	1	1	1	1
CYP2C8	12594	AT	7.2	null	null	0	1	0	0	0	0	0	0	0	0	0	0	0	0	0	0	0	0	0	0	0	0	0	0	0	0	0	0	0	0	0	0	0	0	0	0	0	0	0	0	0	0	0	0
SAA2	14577	AT	5	null	null	0	1	0.9987	0.1381	0.1245	0.0746	0.0128	0.0885	0.0144	0.0331	0.0442	0.1312	0.0202	0.0578	0.0076	0.018	0.0461	0.0152	0.0887	0.0517	0.1174	0.0399	0.0585	0.0377	0.0218	0.0283	0.0561	0.2806	0.0321	0.1141	0.0156	0.0105	0.014	0.0276	0.033	0.4002	0.0327	0.0803	0.0535	0.0192	0.0622	0.1735	0.017	0.0361
SAA2	14578	AT	6	null	null	0	1	0.1234	0.0114	0	0.0182	0.0039	0.0398	0.0022	0.0046	0.0124	0	0.0042	0.0046	0	0.0043	0.0123	0.0009	0.0188	0.0176	0	0.0063	0.0023	0.004	0.0014	0	0.0037	0	0.0168	0.0015	0.0044	0.0019	0.0038	0.0059	0.0015	0.1234	0.0056	0.0235	0.0134	0.0005	0	0.0077	0.0002	0.0044
SAA2	14579	AT	7	null	null	0	1	0.4883	0.0621	0.109	0.0879	0.0183	0.1298	0.0242	0.059	0.0699	0	0.0179	0.0639	0.0013	0.0225	0.006	0.0103	0.0629	0.138	0.0248	0.0463	0.0575	0.04	0.0205	0.0234	0.0445	0.0594	0.1545	0.026	0.03	0.0122	0.0243	0.064	0.0337	0.0408	0.0452	0.272	0.0852	0.007	0.0317	0.1832	0.0148	0.0362
SAA2	14580	AT	4	null	null	0	1	0.9978	0.1623	0.7665	0.8193	0.965	0.742	0.9592	0.9033	0.8735	0.8688	0.9577	0.8737	0.9911	0.9553	0.9355	0.9736	0.8296	0.7927	0.8578	0.9075	0.8817	0.9183	0.9562	0.9483	0.8957	0.66	0.7966	0.8584	0.9501	0.9753	0.9579	0.9024	0.9318	0.4356	0.9165	0.6242	0.8478	0.9733	0.9061	0.6356	0.968	0.9233
MDK	15566	AP	2.1	null	null	0	1	0.8442	0.1584	0.9372	0.7462	0.598	0.9239	0.5115	0.8794	0.8089	0.9377	0.5285	0.9079	0.8502	0.9219	0.981	0.7537	0.799	0.9526	0.9561	0.8941	0.8788	0.8961	0.8965	0.7374	0.8214	0.967	0.8853	0.7982	0.8657	0.7747	0.6398	0.9229	0.6724	0.7593	0.4784	0.8295	0.4326	0.8465	0.6419	0.6854	0.8832	0.7601
MDK	15567	AP	1.1	null	null	0	1	0.8442	0.1584	0.0628	0.2538	0.402	0.0761	0.4885	0.1206	0.1911	0.0623	0.4715	0.0921	0.1498	0.0781	0.019	0.2463	0.201	0.0474	0.0439	0.1059	0.1212	0.1039	0.1035	0.2626	0.1786	0.033	0.1147	0.2018	0.1343	0.2253	0.3602	0.0771	0.3276	0.2407	0.5216	0.1705	0.5674	0.1535	0.3581	0.3146	0.1168	0.2399
MDK	15569	ES	3	2.4	4.1	0	1	0.0378	0.0021	0.9999	0.9978	0.9982	0.9989	1	1	1	1	1	0.9993	1	0.9989	0.9998	1	1	1	1	0.9998	0.9997	1	0.9997	0.9989	1	0.9998	1	1	1	1	1	0.9992	1	1	1	1	1	1	1	1	0.9977	1
DDX11	20959	AT	29.3	null	null	0	1	0.2279	0.0456	0.9571	0.9563	0.8232	0.8986	0.8133	0.9543	0.7721	0.9522	0.8953	0.9265	1	0.958	0.9955	0.9563	0.9327	0.8984	0.9348	0.957	0.8628	0.8375	0.9074	0.9756	0.9131	0.9242	0.8864	0.9888	0.9573	0.9719	0.9566	0.9062	0.9247	0.97	0.9798	0.9667	0.9475	0.965	0.9378	1	0.9349	1
DDX11	20960	AT	11.2	null	null	0	1	0.2279	0.0456	0.0429	0.0437	0.1768	0.1014	0.1867	0.0457	0.2279	0.0478	0.1047	0.0735	0	0.042	0.0045	0.0437	0.0673	0.1016	0.0652	0.043	0.1372	0.1625	0.0926	0.0244	0.0869	0.0758	0.1136	0.0112	0.0427	0.0281	0.0434	0.0938	0.0753	0.03	0.0202	0.0333	0.0525	0.035	0.0622	0	0.0651	0
RACGAP1	21625	AT	21	null	null	0	1	0.9338	0.1617	0.0268	0.0129	0.0297	0.0333	0	0.048	0.0205	0.0109	0.0321	0.0138	0	0.0051	0	0.0409	0	0	0.1285	0	0	0.0917	0.0203	0	0.157	0.052	0.0257	0.1247	0.3184	0.0695	0.0711	0.0299	0	0.011	0.0774	0	0	0.0776	0.0081	0.2051	0	0.0694
RACGAP1	21626	AT	8.2	null	null	0	1	0	0	0	0	0	0	0	0	0	0	0	0	0	0	0	0	0	0	0	0	0	0	0	0	0	0	0	0	0	0	0	0	0	0	0	0	0	0	0	0	0	0
RACGAP1	21628	AT	20	null	null	0	1	0.9338	0.1617	0.9732	0.9871	0.9703	0.9667	1	0.952	0.9795	0.9891	0.9679	0.9862	1	0.9949	1	0.9591	1	1	0.8715	1	1	0.9083	0.9797	1	0.843	0.948	0.9743	0.8753	0.6816	0.9305	0.9289	0.9701	1	0.989	0.9226	1	1	0.9224	0.9919	0.7949	1	0.9306
NR4A1	21884	AP	4.1	null	null	0	1	0.9949	0.2477	0.7361	0.2695	0.5136	0.5554	0.7502	0.6171	0.7997	0.2329	0.7582	0.504	0	0.3007	0.2438	0.2723	0.7249	0.6342	0.4527	0.5358	0.7283	0.8077	0.8739	0.9349	0.7789	0.8602	0.784	0.6145	0.7692	0.8443	0.8805	0.5507	0.7114	0.8746	0.9076	0.7688	0.7318	0.8541	0.9319	0.897	0.5623	0.8551
NR4A1	21885	AP	1	null	null	0	1	0.0845	0.0088	0	0	0.0696	0	0	0	0	0	0	0	0	0	0	0	0	0	0	0	0	0	0	0	0	0	0	0	0	0	0.0071	0	0	0	0	0	0	0	0.0068	0	0	0
NR4A1	21886	AP	3.1	null	null	0	1	0.1402	0.0071	0	0	0	0	0	0	0	0	0	0	0	0	0	0	0	0	0	0	0	0	0	0	0	0	0	0	0	0	0.0219	0	0	0	0	0	0	0	0	0	0	0
NR4A1	21887	AP	2	null	null	0	1	0.9949	0.247	0.2639	0.7305	0.4168	0.4446	0.2498	0.3829	0.2003	0.7671	0.2418	0.496	1	0.6993	0.7562	0.7277	0.2751	0.3658	0.5473	0.4642	0.2717	0.1923	0.1261	0.0651	0.2211	0.1398	0.216	0.3855	0.2308	0.1557	0.0905	0.4493	0.2886	0.1254	0.0924	0.2312	0.2682	0.1459	0.0612	0.103	0.4377	0.1449
NR4A1	21888	AT	11	null	null	0	1	0.2037	0.0327	1	1	0.9584	0.9403	0.8972	0.9769	0.9573	0.9893	0.9266	0.9827	0.9865	0.9186	1	1	0.9621	0.9585	0.953	1	0.9802	0.9287	0.9762	0.9846	0.9036	0.9581	0.9875	0.9942	0.9281	0.883	0.9254	0.9667	1	0.9867	0.9592	0.9579	0.9776	0.9846	0.9408	0.9594	0.9576	0.9744
NR4A1	21889	AT	6.2	null	null	0	1	0.2037	0.0327	0	0	0.0416	0.0597	0.1028	0.0231	0.0427	0.0107	0.0734	0.0173	0.0135	0.0814	0	0	0.0379	0.0415	0.047	0	0.0198	0.0713	0.0238	0.0154	0.0964	0.0419	0.0125	0.0058	0.0719	0.117	0.0746	0.0333	0	0.0133	0.0408	0.0421	0.0224	0.0154	0.0592	0.0406	0.0424	0.0256
LYZ	23314	AT	4	null	null	0	1	0.006	0.0009	0.9996	0.9998	0.9993	1	0.9984	0.9996	0.9997	1	1	1	1	0.9996	1	1	0.9992	0.9999	0.9986	0.9993	1	0.9992	1	1	0.9979	1	0.9999	1	1	0.9992	1	0.9998	0.9994	1	1	1	0.9982	1	1	1	0.9998	1
LYZ	23315	AT	2.2	null	null	0	1	0.006	0.0009	0.0004	0.0002	0.0007	0	0.0016	0.0004	0.0003	0	0	0	0	0.0004	0	0	0.0008	0.0001	0.0014	0.0007	0	0.0008	0	0	0.0021	0	0.0001	0	0	0.0008	0	0.0002	0.0006	0	0	0	0.0018	0	0	0	0.0002	0
RNFT2	24667	RI	12.2:12.3	12.1	12.4	0	1	0.4491	0.0448	1	1	1	1	1	1	1	1	1	1	1	1	1	1	1	1	1	1	1	1	1	1	1	1	1	1	1	1	1	1	1	1	1	1	1	1	1	1	1	1
RNFT2	24668	AA	12.1:12.2:12.3:12.4	11	12.5	0	1	0.6629	0.054	1	1	1	1	1	1	1	0.917	1	1	1	1	1	1	1	1	1	1	1	1	1	1	1	1	1	1	1	1	1	1	0.8487	1	1	1	1	1	1	1	1	1
RNFT2	24670	ES	7.2:8:9:10:11:12.1:12.2	7.1	12.3	0	1	0	0	1	1	1	1	1	1	1	1	1	1	1	1	1	1	1	1	1	1	1	1	1	1	1	1	1	1	1	1	1	1	1	1	1	1	1	1	1	1	1	1
GSTZ1	28585	ES	8	7.2	9	0	1	0.2329	0.0315	0.9414	0.9164	0.9581	0.9833	0.9442	0.9771	0.9148	0.9046	0.9298	0.9312	1	0.9842	0.9506	0.9426	0.9606	0.9651	0.9571	0.99	0.9506	0.9754	0.9421	0.9815	0.9594	0.9186	0.9766	0.9744	0.9704	0.9626	0.974	0.9918	0.9708	0.9892	0.9793	0.9336	0.96	0.9784	0.9758	0.9404	0.9429	0.9763
ARHGAP11A	29816	AT	12.2	null	null	0	1	0.4889	0.071	0.0777	0.0374	0	0.1183	0.1236	0.0985	0.096	0.0705	0.055	0.1034	0	0.0708	0.4323	0	0	0	0.043	0.0523	0.0492	0.0278	0.0267	0	0.033	0.097	0.098	0.0332	0.1721	0.0964	0	0.0332	0.0507	0.0113	0.1394	0	0	0	0.1087	0	0.0708	0
ARHGAP11A	29817	AT	13	null	null	0	1	0.4889	0.071	0.9223	0.9626	1	0.8817	0.8764	0.9015	0.904	0.9295	0.945	0.8966	1	0.9292	0.5677	1	1	1	0.957	0.9477	0.9508	0.9722	0.9733	1	0.967	0.903	0.902	0.9668	0.8279	0.9036	1	0.9668	0.9493	0.9887	0.8606	1	1	1	0.8913	1	0.9292	1
MYEF2	30479	AT	6	null	null	0	1	0.6013	0.1235	0.2597	0.3112	0	0.4373	0.2281	0.1896	0.1079	0.1375	0	0	0	0.3581	0.3016	0	0	0.3312	0.0883	0	0.1328	0.0598	0.222	0	0.1091	0	0	0.2312	0	0.0521	0	0.2495	0.1802	0.06	0.2023	0.1561	0	0	0	0	0.0458	0
MYEF2	30480	AT	11.2	null	null	0	1	0.2631	0.0361	0	0.0297	0	0	0	0	0.0464	0.0036	0	0	0	0.0559	0	0	0	0	0.0443	0	0	0.0343	0	0	0.0547	0.0761	0.0793	0	0.1211	0.0298	0	0.143	0.0173	0.0507	0.0584	0.1802	0.2024	0	0	0.2631	0.033	0
MYEF2	30481	AT	18	null	null	0	1	0.6358	0.1308	0.7403	0.6591	1	0.5627	0.7719	0.8104	0.8457	0.8589	1	1	1	0.586	0.6984	1	1	0.6688	0.8675	1	0.8672	0.9059	0.778	1	0.8363	0.9239	0.9207	0.7688	0.8789	0.9181	1	0.6075	0.8024	0.8893	0.7392	0.6637	0.7976	1	1	0.7369	0.9212	1
FANCI	32415	AT	11.2	null	null	0	1	0.2393	0.0191	0.0141	0	0	0	0	0	0	0	0	0.0185	0	0	0	0	0	0	0	0	0	0	0	0	0	0.0204	0	0	0	0	0	0.0223	0	0	0	0	0	0	0	0	0.0273	0
FANCI	32416	AT	40	null	null	0	1	0.2393	0.0191	0.9859	1	1	1	1	1	1	1	1	0.9815	1	1	1	1	1	1	1	1	1	1	1	1	1	0.9796	1	1	1	1	1	0.9777	1	1	1	1	1	1	1	1	0.9727	1
PKMYT1	33327	AT	10	null	null	0	1	0.3013	0.0489	0.9751	0.986	0.9558	0.9622	0.9788	1	0.9493	0.9932	1	0.9902	1	0.9873	1	0.9825	0.9802	1	0.9813	0.9346	1	0.9818	1	1	0.9889	0.9901	0.9336	0.9914	1	0.9596	1	0.8917	0.984	0.8598	0.9857	0.9836	1	0.9691	0.9723	1	0.9881	0.9418
PKMYT1	33328	AT	12	null	null	0	1	0.3013	0.0489	0.0249	0.014	0.0442	0.0378	0.0212	0	0.0507	0.0068	0	0.0098	0	0.0127	0	0.0175	0.0198	0	0.0187	0.0654	0	0.0182	0	0	0.0111	0.0099	0.0664	0.0086	0	0.0404	0	0.1083	0.016	0.1402	0.0143	0.0164	0	0.0309	0.0277	0	0.0119	0.0582
PKMYT1	33329	AA	9.1	8	9.2	0	1	0.1316	0.0195	1	0.9791	1	1	1	1	1	0.9796	1	0.9761	1	1	1	1	1	1	0.9208	1	1	1	1	0.9519	1	1	1	1	1	1	1	0.9846	1	1	1	1	1	1	1	1	1	1
PKMYT1	33330	AA	9.1:9.2	8	9.3	0	1	0.6113	0.1465	0.5931	0.5041	0.5322	0.7346	0.8642	0.5528	0.6446	0.4576	0.7635	0.5141	0.8235	0.6241	0.531	0.6866	0.6413	0.6471	0.6814	0.6762	0.8097	0.6699	0.591	0.7769	0.502	0.6462	0.6627	0.6097	0.7686	0.6595	0.6975	0.6891	0.5401	0.6856	0.5625	0.6094	1	0.8654	0.4963	0.8	0.764	1
TMC7	34279	AT	16.2	null	null	0	1	0.592	0.1126	0.2334	0.2138	0.413	0.5937	0.3805	0.3535	0.2698	0.2088	0.3517	0.3548	0.2741	0.5138	0.3257	0.2328	0.2013	0.3828	0.6114	0.3284	0.46	0.3844	0.3741	0.2342	0.4384	0.4339	0.2516	0.349	0.4574	0.209	0.2575	0.2057	0.1876	0.2722	0.487	0.3498	0.496	0.1016	0.3764	0.4021	0.2031	0.3656
TMC7	34280	AT	17	null	null	0	1	0.592	0.1126	0.7666	0.7862	0.587	0.4063	0.6195	0.6465	0.7302	0.7912	0.6483	0.6452	0.7259	0.4862	0.6743	0.7672	0.7987	0.6172	0.3886	0.6716	0.54	0.6156	0.6259	0.7658	0.5616	0.5661	0.7484	0.651	0.5426	0.791	0.7425	0.7943	0.8124	0.7278	0.513	0.6502	0.504	0.8984	0.6236	0.5979	0.7969	0.6344
ACSM3	34386	AT	15	null	null	0	1	0.6124	0.0625	0.9783	0.8645	0.9655	0.99	0.9821	0.954	0.9233	0.9535	0.9313	0.9421	0.9172	0.9894	0.7454	0.9876	0.9194	0.9148	0.6659	0.9842	0.9664	0.7942	0.9086	0.9252	0.9453	0.9035	0.9542	0.9303	0.8914	0.9274	0.992	0.8934	0.8934	0.8696	0.9388	0.9196	0.9666	0.8656	0.9265	0.9752	0.9268	0.9333
ACSM3	34387	AT	10.2	null	null	0	1	0.6124	0.0625	0.0217	0.1355	0.0345	0.01	0.0179	0.046	0.0767	0.0465	0.0687	0.0579	0.0828	0.0106	0.2546	0.0124	0.0806	0.0852	0.3341	0.0158	0.0336	0.2058	0.0914	0.0748	0.0547	0.0965	0.0458	0.0697	0.1086	0.0726	0.008	0.1066	0.1066	0.1304	0.0612	0.0804	0.0334	0.1344	0.0735	0.0248	0.0732	0.0667
MT2A	36478	RI	2.2	2.1	2.3	0	1	0.1454	0.0135	0.0159	0.0107	0.0175	0.0055	0.029	0.037	0.0245	0.0124	0.0171	0.0044	0.0034	0.0158	0.0113	0.0034	0.0281	0.055	0.0038	0.0027	0.0024	0.0074	0.0066	0.0064	0.0165	0.0112	0.0256	0.0144	0.0054	0.0072	0.0093	0.019	0.0112	0.0241	0.013	0.0195	0.0084	0.0029	0.0041	0.0012	0.0137	0.0046
MT1X	36493	AT	2.3	null	null	0	1	0.0929	0.0141	0.0098	0.0047	0.0309	0	0.0285	0.0489	0.0394	0.0185	0.0128	0.0065	0	0.0104	0.0158	0.0019	0.0233	0.0431	0.005	0	0.0086	0.0156	0.0111	0.0215	0.0218	0.0067	0.0391	0.0104	0.0041	0.0109	0.0119	0.033	0.0143	0.0077	0.015	0.0087	0.0084	0.0008	0.0029	0.0007	0.0258	0.0031
MT1X	36494	AT	3	null	null	0	1	0.0929	0.0141	0.9901	0.9953	0.9691	1	0.9715	0.9511	0.9606	0.9815	0.9872	0.9935	1	0.9896	0.9842	0.9981	0.9767	0.9569	0.995	1	0.9914	0.9844	0.9889	0.9785	0.9782	0.9933	0.9609	0.9896	0.9959	0.9891	0.9881	0.967	0.9857	0.9923	0.985	0.9913	0.9916	0.9992	0.9971	0.9993	0.9742	0.9969
LCAT	37150	AT	7	null	null	0	1	0.1375	0.0181	0.9418	1	0.9976	0.9913	0.9985	1	0.9895	0.9811	0.975	1	1	0.9836	1	0.9967	0.9832	0.9986	1	0.9892	0.9967	0.9723	0.9907	1	1	0.9973	0.9873	0.9961	1	0.989	1	0.9631	1	0.9624	0.9966	0.9927	0.9988	1	0.9844	0.9976	1	0.998
LCAT	37151	AT	6	null	null	0	1	0.1375	0.0181	0.0582	0	0.0024	0.0087	0.0015	0	0.0105	0.0189	0.025	0	0	0.0164	0	0.0033	0.0168	0.0014	0	0.0108	0.0033	0.0277	0.0093	0	0	0.0027	0.0127	0.0039	0	0.011	0	0.0369	0	0.0376	0.0034	0.0073	0.0012	0	0.0156	0.0024	0	0.002
NQO1	37297	AT	7	null	null	0	1	0.135	0.0105	0.0017	0	0	0.0045	0.059	0.0005	0.0004	0	0	0	0.0004	0.0078	0	0	0	0.0224	0	0	0	0	0.0044	0.0035	0	0	0.0036	0	0.0004	0	0.0023	0.0031	0.0014	0.0104	0	0.0009	0	0	0	0	0	0
NQO1	37298	AT	6.2	null	null	0	1	0.135	0.0105	0.9983	1	1	0.9955	0.941	0.9995	0.9996	1	1	1	0.9996	0.9922	1	1	1	0.9776	1	1	1	1	0.9956	0.9965	1	1	0.9964	1	0.9996	1	0.9977	0.9969	0.9986	0.9896	1	0.9991	1	1	1	1	1	1
HP	37526	AT	7.2	null	null	0	1	0.013	0.001	0.0018	0.0006	0.0003	0.001	0.0009	0.0008	0.0025	0	0.0009	0.0006	0	0.0004	0	0.0002	0.001	0.0013	0.0004	0.0004	0.0008	0.0004	0.0007	0.0004	0.0008	0.0026	0.0012	0.0001	0.0004	0.0001	0.0002	0.0013	0.0008	0	0.0003	0.0008	0.0006	0	0.0002	0.0001	0.0007	0.0001
HP	37527	AT	8.2	null	null	0	1	0.013	0.001	0.9983	0.9994	0.9997	0.999	0.9991	0.9992	0.9975	1	0.9991	0.9994	1	0.9996	1	0.9998	0.999	0.9987	0.9996	0.9996	0.9992	0.9996	0.9993	0.9996	0.9992	0.9974	0.9988	0.9999	0.9996	0.9999	0.9998	0.9987	0.9992	1	0.9997	0.9992	0.9994	1	0.9998	0.9999	0.9993	0.9999
CDH13	37776	AT	22	null	null	0	1	0.3783	0.0421	0.9634	1	0.9863	1	0.9743	0.9944	0.9617	0.9375	0.9984	0.9587	1	0.9829	0.9475	0.9662	0.9735	0.9745	0.9872	0.9936	0.9898	0.9724	0.9415	0.9787	1	0.9985	0.9872	0.9804	1	0.9288	0.9904	0.9945	0.9939	0.9395	0.7261	0.9744	0.9853	0.9521	0.9621	1	0.9196	0.9828
CDH13	37778	AT	5.2	null	null	0	1	0.2739	0.0167	0.0034	0	0	0	0.0017	0.0056	0.0066	0	0.0016	0	0	0.0171	0.0026	0	0	0.0061	0.0037	0.0064	0.0018	0.0021	0	0	0	0.0015	0.0038	0.0057	0	0.0014	0.0016	0.0055	0.0061	0.0039	0.2739	0.0021	0.0147	0.0031	0.0013	0	0	0.0172
CDH13	37779	AT	12.2	null	null	0	1	0.3539	0.0382	0.0331	0	0.0137	0	0.024	0	0.0317	0.0625	0	0.0413	0	0	0.0499	0.0338	0.0265	0.0195	0.009	0	0.0085	0.0255	0.0585	0.0213	0	0	0.0091	0.0139	0	0.0697	0.0079	0	0	0.0566	0	0.0235	0	0.0448	0.0367	0	0.0804	0
TUBB3	38165	AP	3	null	null	0	1	0.2172	0.0426	0	0	0	0	0.0336	0.0484	0.0632	0.0373	0.0639	0	0	0.0263	0	0.0237	0.0475	0.0502	0.0823	0.0463	0.0125	0	0.0596	0	0	0.0214	0	0	0	0.1127	0.1211	0.0433	0.0462	0.019	0	0.1053	0	0.0386	0.0451	0	0	0.1016
TUBB3	38166	AP	5.1	null	null	0	1	0.9313	0.1873	0.3188	0.2113	0.4337	0.3448	0.2982	0.4218	0.2527	0.2902	0.5674	0.3175	0.8438	0.2313	0.5249	0.1841	0.2331	0.1303	0.3718	0.238	0.1825	0.4136	0.2969	0.1097	0.3208	0.0821	0.1506	0.463	0.8741	0.0777	0.2544	0.1038	0.4117	0.0383	0.3667	0.1864	0.4809	0.2112	0.0811	0.6675	0.3888	0.2618
TUBB3	38167	AP	4	null	null	0	1	0.8896	0.1836	0	0.2474	0.1883	0.1142	0.0988	0.237	0.4544	0.1461	0.188	0.111	0	0.4957	0.1224	0	0.3261	0.1641	0.0807	0.1362	0	0.372	0.1947	0.0203	0.0946	0.2376	0.3687	0.2277	0	0.4101	0.3559	0.7286	0.2707	0.777	0	0.4454	0	0.2263	0.1982	0	0.3294	0.2974
TUBB3	38168	AP	1	null	null	0	1	0.8956	0.1924	0.6812	0.5413	0.378	0.5409	0.5694	0.2928	0.2296	0.5264	0.1806	0.5715	0.1562	0.2466	0.3527	0.7922	0.3932	0.6554	0.4652	0.5795	0.8051	0.2144	0.4489	0.87	0.5846	0.6589	0.4807	0.3094	0.1259	0.3995	0.2687	0.1243	0.2713	0.1657	0.6333	0.2628	0.5191	0.5238	0.6756	0.3325	0.2817	0.3392
PRR11	42760	AT	11.2	null	null	0	1	0.4761	0.1101	0.8331	0.6655	0.5635	0.6012	0.5884	0.7587	0.6788	0.8457	0.4659	0.6454	0.8173	0.6235	0.8429	0.8229	0.649	0.6159	0.6413	0.6749	0.6169	0.5959	0.5977	0.6594	0.5534	0.5937	0.6539	0.7994	0.4846	0.5489	0.4678	0.64	0.5978	0.6438	0.7209	0.5474	0.6228	0.7988	0.6751	0.7705	0.7129	0.5224
PRR11	42761	AT	10.3	null	null	0	1	0.4761	0.1101	0.1669	0.3345	0.4365	0.3988	0.4116	0.2413	0.3212	0.1543	0.5341	0.3546	0.1827	0.3765	0.1571	0.1771	0.351	0.3841	0.3587	0.3251	0.3831	0.4041	0.4023	0.3406	0.4466	0.4063	0.3461	0.2006	0.5154	0.4511	0.5322	0.36	0.4022	0.3562	0.2791	0.4526	0.3772	0.2012	0.3249	0.2295	0.2871	0.4776
RNF157	43574	AT	19	null	null	0	1	0.2407	0.0423	0.9909	1	0.9588	1	1	0.963	0.9613	0.9437	1	0.9272	1	0.9723	1	0.9177	1	1	0.932	0.9686	0.9661	0.9584	0.9745	1	0.9972	1	1	0.9695	0.8395	0.9733	0.9782	0.9866	0.9143	0.923	0.85	1	1	0.9907	0.8792	1	0.9648	0.855
RNF157	43575	AT	2.2	null	null	0	1	0.2407	0.0423	0.0091	0	0.0412	0	0	0.037	0.0387	0.0563	0	0.0728	0	0.0277	0	0.0823	0	0	0.068	0.0314	0.0339	0.0416	0.0255	0	0.0028	0	0	0.0305	0.1605	0.0267	0.0218	0.0134	0.0857	0.077	0.15	0	0	0.0093	0.1208	0	0.0352	0.145
TK1	43783	RI	6.5	6.4	6.6	0	1	0.0153	0.0018	1	0.9958	1	1	1	1	1	1	1	1	1	1	1	1	1	0.9847	0.99	1	0.9972	0.9955	1	1	1	1	1	1	1	1	1	1	1	1	1	1	1	1	1	1	1	1
TK1	43785	AA	6.3	6.1	6.4	0	1	0.0894	0.0121	1	0.9914	1	0.964	1	1	1	0.9828	1	0.9964	1	0.985	1	1	1	1	0.9866	0.9863	0.9966	0.9902	1	0.9552	1	0.9869	1	0.9967	1	1	0.9721	0.9938	1	0.993	1	1	1	1	1	1	0.9899	0.9262
ASF1B	47960	AT	4	null	null	0	1	0.1876	0.0296	1	1	1	0.9519	1	1	1	0.9913	0.9629	0.9459	1	0.9851	0.9629	0.9674	1	1	0.9539	0.986	0.9714	0.9826	0.9023	1	0.904	0.9881	1	0.9825	1	0.9734	1	0.9747	0.9855	0.978	1	0.9887	1	1	0.9772	1	0.9738	1
ASF1B	47961	AT	3.3	null	null	0	1	0.1876	0.0296	0	0	0	0.0481	0	0	0	0.0087	0.0371	0.0541	0	0.0149	0.0371	0.0326	0	0	0.0461	0.014	0.0286	0.0174	0.0977	0	0.096	0.0119	0	0.0175	0	0.0266	0	0.0253	0.0145	0.022	0	0.0113	0	0	0.0228	0	0.0262	0
PRR19	50148	AP	1	null	null	0	1	0.6021	0.1066	0.2289	0.1778	0.1226	0.1439	0.0677	0.0914	0.0949	0.201	0.1509	0.5824	0.0621	0.1409	0.1378	0.1614	0.1672	0.154	0.2535	0.1698	0.3778	0.3834	0.2167	0.355	0.2123	0.1637	0.1079	0.3772	0.3439	0.1799	0.1774	0.158	0.4441	0.2735	0.1771	0.377	0.1373	0.0885	0.1129	0.1461	0.1552	0.1873
PRR19	50149	AP	2.1	null	null	0	1	0.6021	0.1066	0.7711	0.8222	0.8774	0.8561	0.9323	0.9086	0.9051	0.799	0.8491	0.4176	0.9379	0.8591	0.8622	0.8386	0.8328	0.846	0.7465	0.8302	0.6222	0.6166	0.7833	0.645	0.7877	0.8363	0.8921	0.6228	0.6561	0.8201	0.8226	0.842	0.5559	0.7265	0.8229	0.623	0.8627	0.9115	0.8871	0.8539	0.8448	0.8127
TMEM145	50151	AT	16	null	null	0	1	0.9193	0.2608	0.5083	0.1134	0.0884	0.6001	0	0	0.1059	0.7214	0.1645	0.6484	0.3647	0.3567	0.803	0.0518	0.5271	0.3298	0.5352	0.7109	0.1807	0.2335	0.3812	0.7746	0.6103	0.0472	0.196	0.6464	0	0.4274	0.2176	0.7297	0.5542	0.1911	0.2248	0.457	0	0.2894	0.1279	0	0.3271	0.3271
TMEM145	50152	AT	14	null	null	0	1	0.9193	0.2608	0.4917	0.8866	0.9116	0.3999	1	1	0.8941	0.2786	0.8355	0.3516	0.6353	0.6433	0.197	0.9482	0.4729	0.6702	0.4648	0.2891	0.8193	0.7665	0.6188	0.2254	0.3897	0.9528	0.804	0.3536	1	0.5726	0.7824	0.2703	0.4458	0.8089	0.7752	0.543	1	0.7106	0.8721	1	0.6729	0.6729
FOSB	50450	AT	3.3	null	null	0	1	0.6839	0.1094	0.9722	0.7509	0.5909	0.8576	0.9661	0.877	0.987	0.8646	0.9115	0.9147	0.8984	0.873	0.9343	0.8537	0.8814	0.976	0.8472	0.9449	0.9563	0.7962	0.9095	0.975	0.9449	0.984	0.5392	0.969	0.8308	0.9537	0.9511	0.8135	0.9185	0.9815	0.9908	0.782	0.9792	0.9907	0.9933	0.9744	0.851	0.9874
FOSB	50451	AT	2.6	null	null	0	1	0.6839	0.1094	0.0278	0.2491	0.4091	0.1424	0.0339	0.123	0.013	0.1354	0.0885	0.0853	0.1016	0.127	0.0657	0.1463	0.1186	0.024	0.1528	0.0551	0.0437	0.2038	0.0905	0.025	0.0551	0.016	0.4608	0.031	0.1692	0.0463	0.0489	0.1865	0.0815	0.0185	0.0092	0.218	0.0208	0.0093	0.0067	0.0256	0.149	0.0126
FUT2	50799	RI	2.2	2.1	2.3	0	1	0.1114	0.0108	1	1	1	1	1	0.9421	1	1	1	1	1	1	1	1	1	1	1	1	1	1	1	1	1	1	1	1	1	1	1	1	1	1	1	1	1	1	1	1	1	1
FCAR	51953	AT	4.6	null	null	0	1	0.7053	0.158	0.2582	0.4842	0.3131	0.2672	0.1007	0.221	0.4438	0.0991	0.3435	0.302	0.2514	0.3237	0.4438	0.486	0.1542	0.073	0.3183	0.449	0.1561	0.2389	0.4842	0.1856	0.3725	0.4096	0.4083	0.3956	0.6569	0.1856	0	0.393	0.242	0	0.1205	0.114	0.1183	0.0965	0.1646	0	0.1305	0.321
FCAR	51954	AT	5	null	null	0	1	0.7053	0.158	0.7418	0.5158	0.6869	0.7328	0.8993	0.779	0.5562	0.9009	0.6565	0.698	0.7486	0.6763	0.5562	0.514	0.8458	0.927	0.6817	0.551	0.8439	0.7611	0.5158	0.8144	0.6275	0.5904	0.5917	0.6044	0.3431	0.8144	1	0.607	0.758	1	0.8795	0.886	0.8817	0.9035	0.8354	1	0.8695	0.679
FCAR	51955	RI	4.5	4.4	4.6	0	1	0.21	0.0238	1	1	1	1	1	1	1	1	1	1	0.8907	0.9419	0.8214	1	1	1	1	1	1	1	1	1	1	1	0.9019	1	1	1	1	1	1	1	1	1	1	1	1	1	1	1
CAPN10	58267	AT	15	null	null	0	1	0.4998	0.0912	0.015	0.0649	0.0099	0.2991	0.0037	0.0127	0.1722	0.0809	0.0139	0.0165	0.0055	0.051	0.0914	0.0055	0.286	0.1589	0.011	0.1249	0.0064	0.078	0.0073	0.0245	0.0276	0.006	0.1992	0.0055	0	0.0093	0	0.0135	0.4481	0.2095	0	0.1849	0.0212	0.0165	0.0032	0	0.2637	0.0067
CAPN10	58269	AT	13	null	null	0	1	0.4998	0.0912	0.985	0.9351	0.9901	0.7009	0.9963	0.9873	0.8278	0.9191	0.9861	0.9835	0.9945	0.949	0.9086	0.9945	0.714	0.8411	0.989	0.8751	0.9936	0.922	0.9927	0.9755	0.9724	0.994	0.8008	0.9945	1	0.9907	1	0.9865	0.5519	0.7905	1	0.8151	0.9788	0.9835	0.9968	1	0.7363	0.9933
CAPN10	58271	ES	10.1:10.2	9	11	0	1	0.4692	0.0575	0.9727	0.9625	0.9553	0.9415	0.9537	1	0.8382	0.9577	0.9106	0.9368	1	0.9419	0.9537	0.8806	1	0.9326	0.9791	0.9693	0.8697	0.982	0.966	0.8794	0.8375	0.9642	0.9463	1	0.8944	0.9435	1	0.9481	0.9132	1	0.7005	0.9489	0.9479	0.9759	0.9659	0.8316	0.956	1
BMP7	59885	AT	7	null	null	0	1	0.2679	0.0201	1	1	1	1	1	1	1	1	1	1	1	0.7321	1	1	1	1	1	1	1	1	1	1	1	1	1	1	1	1	1	1	1	1	1	1	1	1	1	1	1	1
BMP7	59886	AT	6.2	null	null	0	1	0.2679	0.0201	0	0	0	0	0	0	0	0	0	0	0	0.2679	0	0	0	0	0	0	0	0	0	0	0	0	0	0	0	0	0	0	0	0	0	0	0	0	0	0	0	0
RCAN1	60488	AP	1	null	null	0	1	0.52	0.1161	0.0841	0.3257	0.0528	0.1977	0.0709	0.1355	0.047	0.1784	0.1972	0.2888	0	0.1179	0.0409	0.0859	0.2098	0.1014	0.5026	0.4124	0.1384	0.2544	0.1699	0.3165	0.0862	0.4605	0.2163	0.0976	0.2514	0.1332	0.1527	0.0982	0.192	0.1233	0.0689	0.3932	0.0748	0.105	0.1448	0.0832	0.1835	0.0353
RCAN1	60489	AP	3	null	null	0	1	0.0254	0.0013	0	0	0	0	0	0	0	0	0	0	0	0	0	0	0	0	0	0	0	0	0	0	0	0	0	0	0	0	0	0	0	0	0	0	0	0	0	0	0	0
RCAN1	60490	AP	4	null	null	0	1	0.0408	0.0028	0	0	0	0	0	0.0133	0	0	0.0027	0	0	0	0	0	0	0	0	0	0	0	0	0	0	0	0	0	0	0	0	0.0021	0	0.0048	0.0114	0	0	0	0	0	0	0
RCAN1	60491	AP	7.1	null	null	0	1	0.9586	0.2395	0.5191	0.279	0.2637	0.1806	0.3181	0.2688	0.1611	0.6928	0.242	0.3413	1	0.5709	0.7567	0.4499	0.3426	0.2658	0.363	0.3253	0.3508	0.1591	0.2994	0.2621	0.216	0.3642	0.5338	0.513	0.1651	0.2796	0.1884	0.2834	0.2416	0.2926	0.3087	0.2413	0.1137	0.2206	0.2584	0.1914	0.4157	0.1008
RCAN1	60492	AP	2	null	null	0	1	0.1653	0.0165	0.0843	0	0.005	0.0264	0	0	0	0	0.0118	0	0	0	0	0	0.0124	0	0.09	0.0312	0.0129	0	0	0.0132	0	0	0	0	0	0	0	0	0.0128	0.0205	0	0.0119	0.0142	0.0254	0	0	0	0.0023
RCAN1	60494	AP	5	null	null	0	1	0.9459	0.2421	0.3124	0.3953	0.6785	0.5953	0.611	0.5824	0.7919	0.1288	0.5463	0.3698	0	0.3112	0.2024	0.4642	0.4353	0.6328	0.0444	0.2311	0.4979	0.5865	0.5307	0.4081	0.6978	0.1754	0.2499	0.3894	0.5834	0.5873	0.6589	0.6163	0.5537	0.5588	0.6111	0.3536	0.7972	0.649	0.5968	0.7254	0.4008	0.8616
RCAN1	60495	AT	9	null	null	0	1	0.06	0.0074	0.994	0.9882	0.9935	0.9715	0.9874	0.9919	0.9965	0.9971	0.991	0.9898	0.9921	0.981	0.9866	1	0.9908	0.9866	1	0.9973	0.9919	0.9855	0.9934	1	0.9885	0.9891	0.9923	0.998	1	0.9902	1	0.9924	0.9977	0.9824	0.9896	0.9975	0.9971	0.9993	0.996	0.9973	0.9744	0.9977
RCAN1	60496	AT	8.2	null	null	0	1	0.06	0.0074	0.006	0.0118	0.0065	0.0285	0.0126	0.0081	0.0035	0.0029	0.009	0.0102	0.0079	0.019	0.0134	0	0.0092	0.0134	0	0.0027	0.0081	0.0145	0.0066	0	0.0115	0.0109	0.0077	0.002	0	0.0098	0	0.0076	0.0023	0.0176	0.0104	0.0025	0.0029	0.0007	0.004	0.0027	0.0256	0.0023
MAPK12	62809	AT	4	null	null	0	1	0.407	0.047	0.0133	0.0167	0.1886	0	0.0272	0.0944	0.1113	0.016	0.0555	0.0259	0.0275	0.0295	0	0.0131	0.0529	0.0461	0.0454	0.1183	0.216	0.0952	0.0369	0.0158	0.0565	0.0877	0.0526	0.0173	0	0.0167	0.0424	0.0263	0	0.0639	0	0.0058	0.0587	0.0106	0.0467	0	0.0108	0
MAPK12	62810	AT	13	null	null	0	1	0.407	0.047	0.9867	0.9833	0.8114	1	0.9728	0.9056	0.8887	0.984	0.9445	0.9741	0.9725	0.9705	1	0.9869	0.9471	0.9539	0.9546	0.8817	0.784	0.9048	0.9631	0.9842	0.9435	0.9123	0.9474	0.9827	1	0.9833	0.9576	0.9737	1	0.9361	1	0.9942	0.9413	0.9894	0.9533	1	0.9892	1
EMC3	63298	AT	9	null	null	0	1	0.0602	0.0087	0.9898	0.9777	0.9872	0.9873	0.9672	0.9886	1	0.9928	0.9763	0.9953	1	0.9844	0.9918	1	0.986	0.9837	0.9954	0.9958	1	0.9789	0.991	1	0.9928	0.9779	0.9843	1	0.986	0.9832	0.9715	0.9785	0.9833	0.9868	1	0.9958	1	0.997	0.9934	1	0.9877	0.994
EMC3	63299	AT	6.2	null	null	0	1	0.0602	0.0087	0.0102	0.0223	0.0128	0.0127	0.0328	0.0114	0	0.0072	0.0237	0.0047	0	0.0156	0.0082	0	0.014	0.0163	0.0046	0.0042	0	0.0211	0.009	0	0.0072	0.0221	0.0157	0	0.014	0.0168	0.0285	0.0215	0.0167	0.0132	0	0.0042	0	0.003	0.0066	0	0.0123	0.006
FANCD2	63304	AT	10.2	null	null	0	1	0.516	0.0795	0.0634	0.0725	0.1775	0.1771	0.2362	0.17	0.1587	0.0288	0.2284	0.068	0.0894	0.2074	0.1117	0.0495	0.1885	0.1969	0.1076	0.1267	0.1371	0.0983	0.1319	0.2057	0.1175	0.0966	0.1037	0.079	0.1896	0.1329	0.1985	0.0851	0.1693	0.1478	0.3271	0.1874	0.2621	0.1929	0.0919	0.26	0.1619	0.3511
FANCD2	63305	AT	44.2	null	null	0	1	0.39	0.0495	0.0803	0.067	0.1406	0.1584	0.1872	0.0815	0.1369	0.0633	0.1703	0.0986	0.1211	0.1095	0.166	0.0752	0.1422	0.1214	0.086	0.1395	0.1674	0.1079	0.2041	0.1093	0.1105	0.092	0.0711	0.0614	0.1565	0.079	0.1411	0.081	0.087	0.0478	0.0835	0.1283	0.1682	0.0857	0.0577	0.0908	0.1785	0.1389
FANCD2	63307	AT	45	null	null	0	1	0.6061	0.1131	0.8562	0.8605	0.6818	0.6646	0.5766	0.7485	0.7044	0.9079	0.6013	0.8333	0.7895	0.6831	0.7223	0.8753	0.6693	0.6817	0.8065	0.7338	0.6956	0.7938	0.664	0.6849	0.772	0.8114	0.8253	0.8596	0.654	0.7881	0.6604	0.8339	0.7437	0.8044	0.5894	0.6843	0.5698	0.7214	0.8504	0.6492	0.6596	0.5099
ROBO1	65647	AT	6	null	null	0	1	0.0011	0.0001	0	0	0	0	0	0	0	0	0	0	0	0	0	0	0	0	0	0	0	0	0	0	0	0	0	0	0	0	0	0	0	0	0	0	0	0	0	0	0	0
ROBO1	65648	AT	37	null	null	0	1	0.0011	0.0001	1	1	1	1	1	1	1	1	1	1	1	1	1	1	1	1	1	1	1	1	1	1	1	1	1	1	1	1	1	1	1	1	1	1	1	1	1	1	1	1
ECT2	67655	AT	27	null	null	0	1	0.2282	0.0373	0.9958	0.9795	0.9765	0.9576	0.8768	0.9798	0.9546	0.9919	0.9723	0.9404	1	0.9672	1	1	0.9189	0.9437	0.9834	0.9586	0.9863	0.9182	0.9765	0.9637	0.97	0.9435	0.9546	0.9582	0.9668	0.962	1	0.9509	0.9332	0.9486	0.8327	0.9683	0.9103	1	0.965	1	0.9738	0.9175
ECT2	67656	AT	26	null	null	0	1	0.2282	0.0373	0.0042	0.0205	0.0235	0.0424	0.1232	0.0202	0.0454	0.0081	0.0277	0.0596	0	0.0328	0	0	0.0811	0.0563	0.0166	0.0414	0.0137	0.0818	0.0235	0.0363	0.03	0.0565	0.0454	0.0418	0.0332	0.038	0	0.0491	0.0668	0.0514	0.1673	0.0317	0.0897	0	0.035	0	0.0262	0.0825
MCF2L2	67795	AT	19.2	null	null	0	1	0.2337	0.0252	0	0	0	0	0	0	0	0	0	0.0066	0.1072	0	0	0	0	0	0	0	0	0	0	0	0	0	0	0	0	0	0	0	0	0	0	0	0	0	0	0	0	0
MCF2L2	67796	AT	16	null	null	0	1	0.914	0.1548	0.6545	0.8514	0.5558	0.6079	0.7262	0.7656	0.6192	0.7593	0.7329	0.7654	0.5713	0.7813	0.7424	0.6769	0.6322	0.6603	0.8361	0.8494	0.6347	0.7133	0.687	0.3757	0.6805	0.591	0.4835	0.8383	0.682	0.9526	0.6552	0.4927	0.6247	0.5928	0.6652	0.7416	0.6507	0.7423	0.8109	0.5183	0.6231	0.6321
MCF2L2	67797	AT	30.3	null	null	0	1	0.914	0.1508	0.3455	0.1486	0.4442	0.3921	0.2738	0.2344	0.3808	0.2407	0.2671	0.228	0.3215	0.2187	0.2576	0.3231	0.3678	0.3397	0.1639	0.1506	0.3653	0.2867	0.313	0.6243	0.3195	0.409	0.5165	0.1617	0.318	0.0474	0.3448	0.5073	0.3753	0.4072	0.3348	0.2584	0.3493	0.2577	0.1891	0.4817	0.3769	0.3679
IL1RAP	68105	AT	10.2	null	null	0	1	0.8827	0.1683	0.1487	0.5347	0.2991	0.3195	0.2236	0.3763	0.3371	0.3242	0.327	0.3342	0.4162	0.1665	0.7215	0.413	0.4436	0.2548	0.4332	0.1986	0.4048	0.6145	0.1665	0.2592	0.4998	0.1577	0.3765	0.4784	0.3716	0.2505	0.2697	0.3052	0.387	0.385	0.7405	0.3989	0.4778	0.4583	0.6623	0.5472	0.097	0.5866
IL1RAP	68106	AT	14	null	null	0	1	0.3821	0.0328	0.0233	0.054	0.0287	0.0582	0.0397	0.0148	0.017	0.0192	0.0216	0.0217	0.0288	0.1116	0.027	0.0276	0.0431	0.0657	0.0095	0.0278	0.0407	0.0237	0.0231	0.0117	0.038	0.0489	0.0415	0.0119	0.0196	0.0259	0.024	0.0088	0.0032	0.0131	0.0062	0.01	0.0071	0.0055	0.0096	0.0019	0.0151	0.0015
IL1RAP	68107	AT	13	null	null	0	1	0.8635	0.1644	0.8281	0.4113	0.6722	0.6223	0.7366	0.6089	0.6459	0.6567	0.6513	0.6441	0.5549	0.7219	0.2516	0.5594	0.5133	0.6795	0.5572	0.7735	0.5545	0.3618	0.8103	0.729	0.4623	0.7933	0.582	0.5097	0.6087	0.7237	0.7063	0.6859	0.6099	0.6019	0.2533	0.5911	0.5151	0.5362	0.3282	0.4508	0.8879	0.4118
UGT8	70428	AP	2.1	null	null	0	1	0.1158	0.0081	1	1	1	1	1	1	1	1	1	0.9916	1	0.9994	1	1	1	1	1	0.9899	1	0.9993	1	1	0.9979	0.9986	1	1	1	1	1	1	1	0.8842	1	1	1	1	1	1	0.9963	1
UGT8	70429	AP	1	null	null	0	1	0.1158	0.0081	0	0	0	0	0	0	0	0	0	0.0084	0	0.0006	0	0	0	0	0	0.0101	0	0.0007	0	0	0.0021	0.0014	0	0	0	0	0	0	0	0.1158	0	0	0	0	0	0	0.0037	0
GHR	71895	AT	14	null	null	0	1	0.0116	0.001	1	1	1	1	0.9991	1	1	1	1	1	1	1	1	1	1	1	1	1	0.9925	1	1	1	1	1	1	1	1	1	1	1	0.9971	1	1	0.9992	1	1	1	1	1	1
GHR	71896	AT	7	null	null	0	1	0.0116	0.001	0	0	0	0	0.0009	0	0	0	0	0	0	0	0	0	0	0	0	0	0.0075	0	0	0	0	0	0	0	0	0	0	0	0.0029	0	0	0.0008	0	0	0	0	0	0
TRIM7	75046	AT	8	null	null	0	1	0.7605	0.1995	0.5318	0.6184	1	0.9116	1	0.729	0.4077	0.6993	0.8259	0.3973	1	1	1	0.737	0.6998	0.925	1	1	0.6524	0.4352	0.7882	0.586	0.5971	0.5849	0.4396	0.7151	0.7583	0.4758	0.7921	0.4508	0.3054	0.4704	1	0.9043	0.8104	1	0.6536	1	0.3552	1
TRIM7	75047	AT	3.3	null	null	0	1	0.7605	0.1995	0.4682	0.3816	0	0.0884	0	0.271	0.5923	0.3007	0.1741	0.6027	0	0	0	0.263	0.3002	0.075	0	0	0.3476	0.5648	0.2118	0.414	0.4029	0.4151	0.5604	0.2849	0.2417	0.5242	0.2079	0.5492	0.6946	0.5296	0	0.0957	0.1896	0	0.3464	0	0.6448	0
PTK7	76244	AT	3.2	null	null	0	1	0.1675	0.0136	0.0131	0.0167	0	0.0189	0	0	0	0	0	0	0.1675	0	0.0022	0	0	0.0103	0.0046	0.0061	0	0	0.0127	0	0	0.0041	0	0	0	0.002	0	0	0.0162	0	0	0.0102	0	0	0	0	0	0
PTK7	76245	AT	8.2	null	null	0	1	0.7688	0.1249	0.1398	0.1016	0.312	0.0802	0.2166	0.13	0.0678	0.1981	0.3638	0.509	0.2056	0.076	0.0353	0.1162	0.0569	0.0857	0.0668	0.0198	0.1571	0.2802	0.1445	0.2261	0.2166	0.1294	0.0884	0.0544	0.279	0.1321	0.117	0.0857	0.1405	0.0784	0.2364	0.0563	0.5858	0.0791	0.0836	0.1243	0.2022	0.1733
PTK7	76246	AT	21	null	null	0	1	0.7664	0.126	0.8471	0.8817	0.688	0.9009	0.7834	0.87	0.9322	0.8019	0.6362	0.491	0.6269	0.924	0.9625	0.8838	0.9431	0.9039	0.9286	0.9741	0.8429	0.7198	0.8429	0.7739	0.7834	0.8665	0.9116	0.9456	0.721	0.8659	0.883	0.9143	0.8433	0.9216	0.7636	0.9335	0.4142	0.9209	0.9164	0.8757	0.7978	0.8267
LRRC1	76508	AT	16	null	null	0	1	0.8795	0.1281	0.9402	0.919	0.6379	0.7603	0.8799	0.9479	0.9128	0.9798	0.6834	0.957	0.9565	0.9013	0.9548	0.9289	0.9147	0.9048	0.9206	0.9401	0.8666	0.9302	0.8642	0.9309	0.7472	0.8902	0.9414	0.9528	0.3482	0.8966	0.9806	0.9273	0.9135	0.9336	0.8963	0.9577	0.5844	0.9157	0.9289	0.9495	0.9228	0.8756
LRRC1	76509	AT	6	null	null	0	1	0.5577	0.0554	0.0257	0	0	0	0.0703	0.023	0.0433	0.0084	0	0.0223	0	0.0192	0	0	0.0656	0	0.0463	0.0183	0.0663	0.0241	0.0384	0.0196	0.1643	0	0.0199	0.0208	0.5577	0.0727	0	0.04	0.0463	0.0488	0	0	0.2753	0	0.0313	0	0	0.041
LRRC1	76510	AT	12.2	null	null	0	1	0.8795	0.12	0.0341	0.081	0.3621	0.2397	0.0498	0.0291	0.0439	0.0118	0.3166	0.0207	0.0435	0.0795	0.0452	0.0711	0.0197	0.0952	0.0332	0.0416	0.0671	0.0457	0.0973	0.0495	0.0884	0.1098	0.0387	0.0264	0.0941	0.0307	0.0194	0.0326	0.0401	0.0176	0.1037	0.0423	0.1403	0.0843	0.0398	0.0505	0.0772	0.0835
ABCB5	78909	AT	16	null	null	0	1	0.4981	0.0401	0	0	0	0	0	0	0	0	0.055	0	0	0	0	0	0	0	0	0	0	0	0	0	0	0.0351	0	0.0621	0	0	0	0	0.0374	0	0	0.0897	0	0	0	0	0	0
ABCB5	78910	AT	30	null	null	0	1	0.8534	0.1753	0.8429	0.1979	0.2614	0.2425	0.1899	0.4495	0.2232	0.7952	0.1646	0.8504	0.4479	0.2348	0.2622	0.1638	0.2096	0.3282	0.2195	0.3746	0.2285	0.3428	0.4577	0.3388	0.2936	0.2494	0.233	0.4418	0.3963	0.1888	0.2789	0.1165	0.1822	0.2228	0.2674	0.2524	0.2483	0.2773	0.1884	0.3125	0.1821	0.2021
ABCB5	78911	AT	15	null	null	0	1	0.848	0.175	0.1571	0.8021	0.7386	0.7575	0.8101	0.5505	0.7768	0.2048	0.7804	0.1496	0.5521	0.7652	0.7378	0.8362	0.7904	0.6718	0.7805	0.6254	0.7715	0.6572	0.5423	0.6612	0.7064	0.7155	0.767	0.496	0.6037	0.8112	0.7211	0.8835	0.7804	0.7772	0.7326	0.6579	0.7517	0.7227	0.8116	0.6875	0.8179	0.7979
EGFR	79739	AT	17	null	null	0	1	0.0797	0.0051	0	0	0	0.0014	0	0.0037	0	0	0	0	0	0	0	0	0	0	0	0.0017	0.002	0	0	0	0	0	0	0	0	0	0	0	0	0.002	0.0038	0	0	0	0	0	0	0
EGFR	79740	AT	11.2	null	null	0	1	0.3475	0.0436	0.0304	0.0191	0.0315	0.0318	0.0256	0.0466	0.0088	0.1269	0.0293	0.0271	0.2275	0.0024	0.1472	0.0229	0.0204	0.0147	0.0061	0.0231	0.0057	0.0287	0.0219	0.0533	0.0325	0.0175	0.0073	0.0424	0.0197	0.0339	0.0064	0.0067	0.0191	0.0039	0.0145	0.0455	0.0197	0.0239	0.021	0.0268	0.0579	0.038
EGFR	79741	AT	31.2	null	null	0	1	0.0212	0.0029	0.0033	0	0.0008	0.0031	0.0021	0.0012	0.0072	0	0	0	0	0.0039	0	0.0101	0.0013	0	0	0.0027	0.0032	0.0071	0	0.001	0.004	0.0013	0.0012	0	0	0.0011	0.0021	0.0007	0.0032	0.0038	0	0.0024	0.002	0	0.001	0	0.0026	0
EGFR	79742	AT	18	null	null	0	1	0.0664	0.0061	0.0084	0.008	0.003	0.0019	0	0	0.0018	0.0116	0.0047	0.004	0	0.001	0.0023	0.0064	0.0043	0.0031	0	0.0027	0	0	0.0023	0.0049	0.0017	0.0012	0.003	0.0025	0	0.0028	0	0.0069	0.001	0.0016	0.0038	0	0.0004	0	0	0	0.0049	0.0023
EGFR	79743	AT	33	null	null	0	1	0.199	0.0183	0.0201	0	0	0	0.0051	0.0071	0.0052	0.0094	0.0026	0.0446	0	0	0.0043	0.003	0.0081	0.0029	0.0268	0.0144	0	0.0768	0.0065	0.0141	0.0145	0	0.0014	0.0433	0	0.0013	0.0204	0.0004	0.0019	0.0046	0	0	0.0008	0	0.0108	0	0.0201	0
EGFR	79744	AT	32	null	null	0	1	0.3475	0.0513	0.9378	0.9729	0.9646	0.9618	0.9672	0.9414	0.977	0.8521	0.9634	0.9242	0.7725	0.9927	0.8462	0.9576	0.9658	0.9793	0.9671	0.9554	0.9891	0.8874	0.9694	0.9268	0.9472	0.98	0.9871	0.9118	0.9803	0.9609	0.971	0.9852	0.9748	0.984	0.9779	0.9521	0.9771	0.9761	0.9673	0.9732	0.9146	0.9597
STRIP2	81747	AT	20.2	null	null	0	1	0.3985	0.0863	0.1967	0.1339	0.0748	0.1668	0.0785	0.0978	0.1421	0.0207	0	0.2264	0	0.23	0.1901	0.1431	0.1046	0.0324	0.126	0.1824	0.1129	0.028	0.1638	0.0717	0.1626	0.2072	0	0.075	0.2271	0	0.0595	0.0875	0.0721	0.1414	0.0956	0.0554	0	0	0.1892	0	0.1216	0
STRIP2	81748	AT	21	null	null	0	1	0.3985	0.0863	0.8033	0.8661	0.9252	0.8332	0.9215	0.9022	0.8579	0.9793	1	0.7736	1	0.77	0.8099	0.8569	0.8954	0.9676	0.874	0.8176	0.8871	0.972	0.8362	0.9283	0.8374	0.7928	1	0.925	0.7729	1	0.9405	0.9125	0.9279	0.8586	0.9044	0.9446	1	1	0.8108	1	0.8784	1
ADRA1A	83135	AT	8	null	null	0	1	0.9104	0.297	0.8989	0.3987	0.2133	0.5675	0.1863	0.4623	0.1893	1	0.1499	0.2748	1	0.4688	1	0.4953	0.6132	0.6859	0.4507	0.6706	0.2675	0.3562	0.308	0.5227	0.1988	0.7959	0.7802	0.5441	0.2545	0.7069	0.2267	1	0.6056	0.9474	0.1748	0.9697	0.0896	0.5472	0.3572	0.242	0.8498	0.2266
ADRA1A	83136	AT	6	null	null	0	1	0.2563	0.0584	0	0.0571	0.0884	0.0447	0.0939	0.0261	0.1082	0	0.1182	0.1199	0	0.0373	0	0.0624	0.1348	0.0936	0.0763	0.0551	0.0971	0.1207	0.1175	0.1069	0.0881	0	0	0.0653	0.0752	0.0891	0.1954	0	0.0243	0	0.131	0	0.1148	0.0779	0.2152	0.1378	0	0.2074
ADRA1A	83138	AT	5.2	null	null	0	1	0.5766	0.0959	0.0682	0.0814	0.2859	0.0858	0.0877	0.1073	0.1667	0	0.1108	0.1726	0	0.192	0	0.1199	0.0592	0.0293	0.1395	0.121	0.0672	0.1158	0.1401	0.0733	0.1514	0	0	0.2866	0.264	0.0978	0.2113	0	0.0802	0	0.1917	0	0.4785	0.2355	0.0926	0.1957	0.0822	0.2664
ADRA1A	83139	AT	4	null	null	0	1	0.0404	0.0044	0	0	0	0	0.0012	0	0	0	0.0041	0	0	0	0	0	0	0	0	0	0	0	0.0041	0	0	0	0	0.0132	0	0	0	0	0	0	0.0077	0	0	0	0	0	0	0
ADRA1A	83140	AT	7.2	null	null	0	1	0.6591	0.1969	0.0329	0.4628	0.4124	0.302	0.6308	0.4043	0.5358	0	0.617	0.4327	0	0.3019	0	0.3224	0.1928	0.1912	0.3335	0.1533	0.5682	0.4073	0.4303	0.2971	0.5616	0.2041	0.2198	0.0908	0.4063	0.1062	0.3665	0	0.2899	0.0526	0.4949	0.0303	0.317	0.1394	0.3349	0.4246	0.068	0.2996
STAU2	84155	AT	18.2	null	null	0	1	0.8591	0.1824	0.2481	0.3408	0.6797	0.3169	0.644	0.4483	0.646	0.595	0.4105	0.6938	0.1347	0.6248	0.1735	0.1933	0.6582	0.3792	0.5671	0.2156	0.6386	0.4316	0.5336	0.2613	0.3863	0.6532	0.7504	0.5362	0.3677	0.7571	0.714	0.4742	0.7022	0.8317	0.7747	0.5475	0.6812	0.5394	0.7812	0.7871	0.3211	0.7269
STAU2	84156	AT	10	null	null	0	1	0.2236	0.0278	0.0428	0.0287	0.0687	0.041	0.0501	0.0302	0.0276	0.0651	0.0559	0.0461	0.0198	0.0358	0.0352	0.0117	0.0536	0.0563	0.048	0.0437	0.0563	0.0194	0.035	0.0187	0.0466	0.0557	0.0259	0.1419	0.0148	0.0246	0.064	0.0645	0.0448	0.053	0.0509	0.0453	0.102	0.0492	0.0331	0.0469	0.0142	0.0939
STAU2	84157	AT	21	null	null	0	1	0.8733	0.1918	0.7091	0.6305	0.2516	0.6421	0.3059	0.5215	0.3264	0.3399	0.5336	0.2601	0.8455	0.3394	0.7913	0.7951	0.2882	0.5646	0.3849	0.7407	0.3052	0.549	0.4314	0.7201	0.5671	0.2911	0.2237	0.3219	0.6175	0.2182	0.222	0.4614	0.253	0.1153	0.1744	0.4072	0.2168	0.4113	0.1857	0.166	0.6647	0.1792
LY6E	85371	AT	6.5	null	null	0	1	0.0361	0.0046	0.9954	0.9914	0.9975	1	0.9984	1	0.9996	0.9949	0.9952	0.9929	0.9954	0.9969	1	0.9941	1	1	0.9957	0.9945	0.9961	0.999	0.9986	0.9991	1	0.9973	0.9991	0.9842	1	0.9995	0.9978	0.9949	0.9969	1	0.9987	0.9971	0.999	0.9992	1	0.9981	1	0.9989
LY6E	85372	AT	7	null	null	0	1	0.0361	0.0046	0.0046	0.0086	0.0025	0	0.0016	0	0.0004	0.0051	0.0048	0.0071	0.0046	0.0031	0	0.0059	0	0	0.0043	0.0055	0.0039	0.001	0.0014	0.0009	0	0.0027	0.0009	0.0158	0	0.0006	0.0022	0.0051	0.0031	0	0.0013	0.0029	0.001	0.0008	0	0.0019	0	0.0011
ARHGEF39	86268	AP	1	null	null	0	1	0.9152	0.2382	0.3366	0.4027	0.5377	0.527	0.8056	0.7123	0.4077	0.6881	0.5397	0.4386	1	0.6175	1	0.6706	0.4886	0.8739	0.2519	0.5064	0.5828	0.4674	0.3478	0.7162	0.4711	0.3406	0.4043	0.4972	0.0848	0.6889	0.6627	0.6557	0.4999	0.5831	0.8634	0.838	1	0.7511	0.8549	1	0.8961	0.7465
ARHGEF39	86269	AP	3	null	null	0	1	0.9152	0.2382	0.6634	0.5973	0.4623	0.473	0.1944	0.2877	0.5923	0.3119	0.4603	0.5614	0	0.3825	0	0.3294	0.5114	0.1261	0.7481	0.4936	0.4172	0.5326	0.6522	0.2838	0.5289	0.6594	0.5957	0.5028	0.9152	0.3111	0.3373	0.3443	0.5001	0.4169	0.1366	0.162	0	0.2489	0.1451	0	0.1039	0.2535
ARHGEF39	86271	AT	11.4	null	null	0	1	0.8631	0.1637	0.5127	0.5515	0.6489	0.6272	0.778	0.5544	0.6954	0.2733	0.6384	0.4471	0.4211	0.6135	0.4929	0.3206	0.5807	0.7216	0.5681	0.532	0.4332	0.5257	0.5749	0.7586	0.4835	0.524	0.5361	0.2154	0.584	0.8736	0.694	0.6627	0.5028	0.4493	0.8493	0.698	0.7154	0.572	0.4145	0.6138	0.496	0.8387
ARHGEF39	86272	AT	12	null	null	0	1	0.8631	0.1637	0.4873	0.4485	0.3511	0.3728	0.222	0.4456	0.3046	0.7267	0.3616	0.5529	0.5788	0.3865	0.5071	0.6794	0.4193	0.2784	0.4319	0.468	0.5668	0.4744	0.4251	0.2414	0.5165	0.476	0.4639	0.7846	0.416	0.1264	0.306	0.3373	0.4972	0.5507	0.1507	0.302	0.2846	0.428	0.5855	0.3862	0.504	0.1613
GABRE	90379	AT	9	null	null	0	1	0.574	0.1071	0	0	0	0	0	0.1826	0	0	0.1293	0	0	0	0	0.0208	0	0.0202	0	0	0	0.1521	0.2174	0	0.0381	0	0	0.0177	0.1659	0	0.2208	0	0.3143	0.2673	0.3341	0	0.3059	0	0.07	0	0.0256	0.2728
GABRE	90380	AT	3.2	null	null	0	1	0.6248	0.0655	0.0218	0.0433	0.0107	0.0242	0.0206	0	0.0205	0.0931	0.1243	0.0282	0	0.0116	0.0148	0.0599	0	0.0145	0.0111	0.0079	0.0143	0.0731	0.209	0.0062	0.0423	0	0.0054	0.0511	0	0.1038	0.0637	0.0147	0.022	0	0	0.0151	0.1758	0.0567	0.0188	0	0.0211	0
GABRE	90381	AT	12.2	null	null	0	1	0.6256	0.1251	0.9782	0.9567	0.9893	0.9758	0.9794	0.8174	0.9795	0.9069	0.7464	0.9718	1	0.9884	0.9852	0.9194	1	0.9653	0.9889	0.9921	0.9857	0.7747	0.5736	0.9938	0.9196	1	0.9946	0.9312	0.8341	0.8962	0.7155	0.9853	0.6637	0.7326	0.6659	0.9849	0.5183	0.9433	0.9112	1	0.9533	0.7272
[truncated: 381 more columns]
